# Supplementary material for: Antifungal Combinations against Candida Species: From Bench to Bedside
Source: J Fungi (Basel). 2022 Oct 13;8(10):1077. doi: 10.3390/jof8101077 (PMC9605143; doi:10.3390/jof8101077)
Supplement: Supplementary file 1 [file jof-08-01077-s001.zip]

Archive with 1 entries (1 files):
- jof-1865472-supplementary.pdf
